# Supplementary material for: Low-complexity microbiota in the duodenum of children with newly diagnosed ulcerative colitis
Source: PLoS One. 2017 Oct 19;12(10):e0186178. doi: 10.1371/journal.pone.0186178 (PMC5648149; doi:10.1371/journal.pone.0186178)
Supplement: S1 Table — The raw sequences were analyzed using the software package Quantitative Insights into Microbial Ecology (QIIME), and reads with a quality score of ≥25 and a read length of 200–500 nucleotides were retained for analysis. Operational Taxonomic Units (OTUs) were chosen based on repetitive sequences derived from sequence clustering using the UCLUST software, with a minimum pairwise identity of 97%. A representative sequence for each OTU was chosen based on abundance and length, aligned using the PyNAST software (QIIME), and assigned to the genus level (when possible) using the Ribosomal Database Project (RDP) classifier nomenclature. (XLSX) [file pone.0186178.s001.xlsx]

## Sheet: Nr of reads per OTU
Table 1. Number of sequences per operational taxonomic unit. The raw sequences were analyzed using the software package Quantitative Insights into Microbial Ecology (QIIME), reads with a quality score of ≥25 and a read length of 200–500 nucleotides were retained for analysis. Operational Taxonomic Units (OTU:s) were chosen based on repetitive sequences derived from sequence clustering using the U…
Taxa	Crohn's disease 1	Crohn's disease 2	Crohn's disease 3	Crohn's disease 4	Crohn's disease 5	Ulcerative colitis 1	Ulcerative colitis 2	Ulcerative colitis 3	Ulcerative colitis 4	Ulcerative colitis 5	Ulcerative colitis 6	Ulcerative colitis 7	Ulcerative colitis 8	Control 1	Control 2	Control 3	Control 4	Control 5	Control 6	Control 7	Control 8
Bacteria;Acidobacteria;Acidobacteria_Gp1;Gp1;Other;Other	10	0	0	0	28	0	0	0	0	0	0	0	0	0	0	0	0	0	0	0	0
Bacteria;Acidobacteria;Acidobacteria_Gp25;Gp25;Other;Other	12	0	0	0	0	0	0	0	0	0	0	0	0	0	0	0	0	0	0	0	0
Bacteria;Acidobacteria;Acidobacteria_Gp4;Gp4;Other;Other	0	0	0	0	0	0	0	0	0	0	0	0	0	0	0	0	0	0	0	9	0
Bacteria;Acidobacteria;Holophagae;Holophagales;Holophagaceae;Holophaga	0	0	0	8	0	0	0	0	0	0	0	0	0	0	0	0	0	0	0	0	0
Bacteria;Actinobacteria;Actinobacteria;Actinomycetales;Actinomycetaceae;Actinobaculum	0	0	0	0	0	0	0	0	0	0	0	0	0	0	0	2	0	0	0	0	0
Bacteria;Actinobacteria;Actinobacteria;Actinomycetales;Actinomycetaceae;Actinomyces	2144	6478	1510	778	2023	404	538	579	1919	490	1865	2141	265	1878	445	1466	384	736	43	480	1558
Bacteria;Actinobacteria;Actinobacteria;Actinomycetales;Actinomycetaceae;Mobiluncus	0	0	18	0	0	0	0	0	0	0	0	19	0	0	0	0	0	0	0	0	0
Bacteria;Actinobacteria;Actinobacteria;Actinomycetales;Actinomycetaceae;Other	0	7	1	0	1	0	2	0	5	0	1	5	3	1	1	1	0	5	0	0	2
Bacteria;Actinobacteria;Actinobacteria;Actinomycetales;Actinomycetaceae;Varibaculum	0	0	0	0	0	0	0	0	0	0	0	0	0	0	0	0	0	0	1	0	1
Bacteria;Actinobacteria;Actinobacteria;Actinomycetales;Brevibacteriaceae;Brevibacterium	0	0	0	0	0	0	0	7	0	0	0	0	0	0	0	0	3	0	0	0	0
Bacteria;Actinobacteria;Actinobacteria;Actinomycetales;Cellulomonadaceae;Tropheryma	0	55	0	0	0	0	0	0	0	0	0	0	0	0	0	0	0	0	0	0	0
Bacteria;Actinobacteria;Actinobacteria;Actinomycetales;Corynebacteriaceae;Corynebacterium	85	116	51	124	117	13	16	13	265	7	46	25	8	35	63	96	65	38	12	44	33
Bacteria;Actinobacteria;Actinobacteria;Actinomycetales;Corynebacteriaceae;Other	4	2	8	25	29	3	13	0	76	0	4	10	2	6	5	33	4	0	0	2	4
Bacteria;Actinobacteria;Actinobacteria;Actinomycetales;Dermabacteraceae;Brachybacterium	0	0	0	0	0	0	0	0	0	0	0	0	0	0	0	0	0	0	0	91	0
Bacteria;Actinobacteria;Actinobacteria;Actinomycetales;Dermacoccaceae;Dermacoccus	23	0	0	18	0	0	0	0	0	0	0	0	0	0	8	0	4	0	0	0	0
Bacteria;Actinobacteria;Actinobacteria;Actinomycetales;Dietziaceae;Dietzia	0	0	0	0	0	0	0	0	0	0	0	0	0	0	0	1	0	0	0	161	0
Bacteria;Actinobacteria;Actinobacteria;Actinomycetales;Geodermatophilaceae;Blastococcus	0	0	0	0	0	0	0	0	0	0	0	0	0	0	0	0	0	0	0	47	0
Bacteria;Actinobacteria;Actinobacteria;Actinomycetales;Intrasporangiaceae;Ornithinimicrobium	0	0	0	0	0	0	0	0	0	0	0	0	0	0	0	0	0	0	0	37	0
Bacteria;Actinobacteria;Actinobacteria;Actinomycetales;Intrasporangiaceae;Other	0	0	0	0	0	0	0	0	0	0	0	0	0	0	0	5	0	0	0	275	3
Bacteria;Actinobacteria;Actinobacteria;Actinomycetales;Intrasporangiaceae;Phycicoccus	0	0	0	0	0	0	0	0	0	0	0	0	0	0	0	0	0	0	6	0	0
Bacteria;Actinobacteria;Actinobacteria;Actinomycetales;Intrasporangiaceae;Terrabacter	0	0	0	0	0	0	0	0	0	0	0	0	0	0	0	0	0	0	0	0	366
Bacteria;Actinobacteria;Actinobacteria;Actinomycetales;Microbacteriaceae;Agreia	0	0	0	16	0	0	0	0	0	0	0	0	0	0	0	0	0	0	0	0	0
Bacteria;Actinobacteria;Actinobacteria;Actinomycetales;Microbacteriaceae;Microbacterium	26	0	0	14	0	0	0	0	0	0	2	0	0	0	29	0	0	0	4	469	0
Bacteria;Actinobacteria;Actinobacteria;Actinomycetales;Microbacteriaceae;Other	6	0	1	26	0	0	0	0	18	0	2	0	0	0	0	1	6	0	16	2	0
Bacteria;Actinobacteria;Actinobacteria;Actinomycetales;Micrococcaceae;Arthrobacter	0	0	0	0	6	0	0	0	0	0	3	0	0	0	0	3	3	0	0	0	0
Bacteria;Actinobacteria;Actinobacteria;Actinomycetales;Micrococcaceae;Kocuria	12	0	0	0	0	0	0	0	0	0	0	0	0	5	0	5	4	0	0	0	2
Bacteria;Actinobacteria;Actinobacteria;Actinomycetales;Micrococcaceae;Micrococcus	85	23	5	30	119	0	0	6	19	5	4	0	0	0	0	18	17	1	0	6705	12
Bacteria;Actinobacteria;Actinobacteria;Actinomycetales;Micrococcaceae;Other	5	0	0	0	0	1	0	0	0	1	0	0	0	0	0	0	2	0	0	0	0
Bacteria;Actinobacteria;Actinobacteria;Actinomycetales;Micrococcaceae;Rothia	86	942	188	883	942	1128	6207	646	1754	577	228	1188	265	1886	790	780	130	1484	9	32	213
Bacteria;Actinobacteria;Actinobacteria;Actinomycetales;Mycobacteriaceae;Mycobacterium	0	0	0	9	0	0	0	0	0	0	0	0	0	0	0	0	0	0	0	0	0
Bacteria;Actinobacteria;Actinobacteria;Actinomycetales;Nocardiaceae;Gordonia	0	0	0	0	0	0	0	0	0	0	0	0	0	0	0	0	0	0	0	30	0
Bacteria;Actinobacteria;Actinobacteria;Actinomycetales;Nocardiaceae;Rhodococcus	0	0	0	0	0	0	0	0	0	0	0	0	0	4	0	0	0	0	0	0	0
Bacteria;Actinobacteria;Actinobacteria;Actinomycetales;Nocardioidaceae;Aeromicrobium	0	0	0	0	0	0	0	0	0	0	0	0	0	0	0	0	0	0	0	3	0
Bacteria;Actinobacteria;Actinobacteria;Actinomycetales;Nocardioidaceae;Marmoricola	0	0	0	0	0	0	0	0	0	0	5	0	0	0	0	0	3	0	6	0	0
Bacteria;Actinobacteria;Actinobacteria;Actinomycetales;Nocardioidaceae;Nocardioides	0	0	0	0	0	0	0	0	0	0	0	0	0	0	0	0	0	0	5	0	0
Bacteria;Actinobacteria;Actinobacteria;Actinomycetales;Nocardioidaceae;Other	0	0	0	0	5	0	0	0	0	0	0	0	0	0	0	0	0	0	2	0	0
Bacteria;Actinobacteria;Actinobacteria;Actinomycetales;Other;Other	123	389	22	20	88	2	14	7	68	3	42	193	18	6	4	80	54	43	15	247	53
Bacteria;Actinobacteria;Actinobacteria;Actinomycetales;Promicromonosporaceae;Other	0	0	0	0	0	0	0	0	0	0	0	0	0	0	0	0	0	0	0	332	0
Bacteria;Actinobacteria;Actinobacteria;Actinomycetales;Propionibacteriaceae;Friedmanniella	0	0	0	0	0	0	0	0	0	0	14	0	0	0	0	0	0	0	0	0	0
Bacteria;Actinobacteria;Actinobacteria;Actinomycetales;Propionibacteriaceae;Microlunatus	0	0	0	0	0	0	0	0	0	0	0	0	0	0	0	0	0	0	0	3	0
Bacteria;Actinobacteria;Actinobacteria;Actinomycetales;Propionibacteriaceae;Other	18	0	24	7	3	5	2	2	0	0	1	7	0	2	0	3	7	1	3	0	0
Bacteria;Actinobacteria;Actinobacteria;Actinomycetales;Propionibacteriaceae;Propionibacterium	487	451	70	570	682	37	33	71	68	28	151	73	0	9	160	705	215	44	74	236	63
Bacteria;Actinobacteria;Actinobacteria;Actinomycetales;Propionibacteriaceae;Tessaracoccus	2	0	1	0	1	2	1	0	0	0	0	0	1	3	0	0	0	0	0	0	0
Bacteria;Actinobacteria;Actinobacteria;Bifidobacteriales;Bifidobacteriaceae;Alloscardovia	0	0	0	0	0	0	0	0	0	0	0	3	0	50	0	0	0	13	0	0	0
Bacteria;Actinobacteria;Actinobacteria;Bifidobacteriales;Bifidobacteriaceae;Bifidobacterium	29	7	5	1	0	0	0	0	2	0	2	0	0	1	12	0	2	1	0	1	0
Bacteria;Actinobacteria;Actinobacteria;Bifidobacteriales;Bifidobacteriaceae;Other	0	0	0	30	1	0	0	0	0	0	45	11	0	5	0	0	10	1	0	6	0
Bacteria;Actinobacteria;Actinobacteria;Coriobacteriales;Coriobacteriaceae;Atopobium	14	285	182	39	246	241	71	399	311	78	237	410	51	489	146	107	180	184	10	55	334
Bacteria;Actinobacteria;Actinobacteria;Coriobacteriales;Coriobacteriaceae;Collinsella	0	0	0	0	0	0	0	0	0	0	0	0	11	5	10	7	3	8	1	2	3
Bacteria;Actinobacteria;Actinobacteria;Coriobacteriales;Coriobacteriaceae;Cryptobacterium	0	0	0	0	0	0	0	0	0	0	7	0	0	0	0	0	0	2	0	0	0
Bacteria;Actinobacteria;Actinobacteria;Coriobacteriales;Coriobacteriaceae;Eggerthella	0	0	0	0	0	0	0	0	0	0	0	0	3	0	0	0	0	2	0	0	0
Bacteria;Actinobacteria;Actinobacteria;Coriobacteriales;Coriobacteriaceae;Olsenella	0	0	0	0	0	0	0	0	12	0	0	24	1	1	0	0	0	0	0	4	0
Bacteria;Actinobacteria;Actinobacteria;Coriobacteriales;Coriobacteriaceae;Other	0	0	0	0	0	0	0	0	0	0	0	0	0	4	7	0	1	2	0	0	0
Bacteria;Actinobacteria;Actinobacteria;Other;Other;Other	0	0	0	0	0	0	0	0	0	0	2	0	3	0	0	5	2	4	0	0	2
Bacteria;Actinobacteria;Actinobacteria;Rubrobacterales;Rubrobacteraceae;Rubrobacter	0	0	0	0	0	0	0	0	0	0	0	0	0	0	0	0	0	0	0	7	0
Bacteria;Bacteroidetes;Bacteroidia;Bacteroidales;Bacteroidaceae;Bacteroides	739	0	22	155	0	5	0	0	25	29	0	0	140	630	124	0	69	25	11	20	18
Bacteria;Bacteroidetes;Bacteroidia;Bacteroidales;Other;Other	0	0	2	0	0	0	7	6	0	23	0	8	60	2	0	0	4	10	0	0	2
Bacteria;Bacteroidetes;Bacteroidia;Bacteroidales;Porphyromonadaceae;Barnesiella	32	0	0	8	0	0	0	0	0	0	0	0	2	30	0	0	0	2	0	0	0
Bacteria;Bacteroidetes;Bacteroidia;Bacteroidales;Porphyromonadaceae;Odoribacter	0	0	0	0	0	0	0	0	0	0	0	0	1	10	0	0	0	0	0	0	0
Bacteria;Bacteroidetes;Bacteroidia;Bacteroidales;Porphyromonadaceae;Other	0	0	0	0	11	0	0	0	0	0	0	0	12	13	0	2	0	7	0	0	0
Bacteria;Bacteroidetes;Bacteroidia;Bacteroidales;Porphyromonadaceae;Paludibacter	0	0	0	11	0	0	0	0	0	0	0	0	0	0	0	0	0	2	0	0	0
Bacteria;Bacteroidetes;Bacteroidia;Bacteroidales;Porphyromonadaceae;Parabacteroides	28	0	0	8	0	0	0	0	0	0	0	0	6	52	19	0	2	3	0	1	3
Bacteria;Bacteroidetes;Bacteroidia;Bacteroidales;Porphyromonadaceae;Porphyromonas	302	85	266	0	6	253	1193	155	15	106	6	20	556	93	88	393	167	320	2	27	297
Bacteria;Bacteroidetes;Bacteroidia;Bacteroidales;Porphyromonadaceae;Tannerella	8	0	15	0	0	7	0	0	0	7	0	0	3	7	0	3	0	4	0	0	4
Bacteria;Bacteroidetes;Bacteroidia;Bacteroidales;Prevotellaceae;Other	11	0	5	2	3	0	4	0	0	95	1	0	134	15	143	175	34	112	0	0	4
Bacteria;Bacteroidetes;Bacteroidia;Bacteroidales;Prevotellaceae;Paraprevotella	2	0	0	0	0	3	0	0	0	0	0	0	0	0	0	0	0	0	0	0	0
Bacteria;Bacteroidetes;Bacteroidia;Bacteroidales;Prevotellaceae;Prevotella	378	80	364	195	632	1081	1751	614	252	6671	263	235	3767	4810	2880	1757	1094	4575	4	55	354
Bacteria;Bacteroidetes;Bacteroidia;Bacteroidales;Rikenellaceae;Alistipes	53	0	7	15	0	0	0	0	6	0	0	0	2	56	13	0	8	8	0	0	3
Bacteria;Bacteroidetes;Flavobacteria;Flavobacteriales;Cryomorphaceae;Other	0	0	0	18	0	0	0	0	0	0	0	0	0	0	0	0	0	0	0	0	0
Bacteria;Bacteroidetes;Flavobacteria;Flavobacteriales;Flavobacteriaceae;Capnocytophaga	48	0	27	0	4	19	49	7	0	52	1	8	39	82	27	85	19	54	0	2	1
Bacteria;Bacteroidetes;Flavobacteria;Flavobacteriales;Flavobacteriaceae;Chryseobacterium	26	0	7	68	13	2	0	0	0	0	1	1	0	6	30	6	12	0	22	44	5
Bacteria;Bacteroidetes;Flavobacteria;Flavobacteriales;Flavobacteriaceae;Cloacibacterium	2	0	0	12	0	0	4	0	0	0	0	0	0	0	0	1	1	0	0	0	0
Bacteria;Bacteroidetes;Flavobacteria;Flavobacteriales;Flavobacteriaceae;Flavobacterium	80	0	0	28	10	0	0	0	7	1	5	3	0	0	44	0	6	7	6	2	8
Bacteria;Bacteroidetes;Flavobacteria;Flavobacteriales;Flavobacteriaceae;Other	17	0	0	7	0	0	175	41	0	26	0	6	84	118	5	40	13	21	2	0	4
Bacteria;Bacteroidetes;Flavobacteria;Flavobacteriales;Flavobacteriaceae;Planobacterium	0	20	0	0	0	0	0	0	0	0	0	0	0	0	0	0	0	0	0	0	0
Bacteria;Bacteroidetes;Other;Other;Other;Other	5	0	5	63	0	0	0	3	0	0	0	0	20	4	65	8	8	14	13	0	9
Bacteria;Bacteroidetes;Sphingobacteria;Sphingobacteriales;Chitinophagaceae;Niastella	0	0	0	0	18	0	0	0	0	0	0	0	0	0	0	0	0	0	0	0	0
Bacteria;Bacteroidetes;Sphingobacteria;Sphingobacteriales;Chitinophagaceae;Other	6	0	0	0	0	0	0	0	0	0	0	0	0	0	9	0	0	0	8	0	0
Bacteria;Bacteroidetes;Sphingobacteria;Sphingobacteriales;Chitinophagaceae;Sediminibacterium	0	0	0	0	0	0	0	0	0	0	0	0	0	0	0	0	0	0	0	0	4
Bacteria;Bacteroidetes;Sphingobacteria;Sphingobacteriales;Cyclobacteriaceae;Aquiflexum	0	0	0	0	0	2	0	0	0	0	0	0	0	0	0	0	0	0	0	0	0
Bacteria;Bacteroidetes;Sphingobacteria;Sphingobacteriales;Cytophagaceae;Arcicella	6	0	0	0	0	0	0	0	0	0	0	0	0	0	6	0	0	0	4	0	0
Bacteria;Bacteroidetes;Sphingobacteria;Sphingobacteriales;Cytophagaceae;Dyadobacter	0	0	0	0	0	0	0	0	0	0	0	0	0	0	0	0	0	0	0	0	5
Bacteria;Bacteroidetes;Sphingobacteria;Sphingobacteriales;Cytophagaceae;Other	0	0	0	0	0	0	0	0	16	0	0	0	0	0	0	0	0	0	0	0	0
Bacteria;Bacteroidetes;Sphingobacteria;Sphingobacteriales;Cytophagaceae;Rudanella	0	0	0	0	0	0	0	0	0	0	0	0	0	0	0	0	0	0	0	0	2
Bacteria;Bacteroidetes;Sphingobacteria;Sphingobacteriales;Cytophagaceae;Spirosoma	0	0	0	0	0	0	0	0	0	0	0	0	0	0	0	4	0	0	0	0	0
Bacteria;Bacteroidetes;Sphingobacteria;Sphingobacteriales;Other;Other	0	0	0	9	0	0	0	0	0	0	0	0	0	0	5	17	16	5	5	0	6
Bacteria;Bacteroidetes;Sphingobacteria;Sphingobacteriales;Sphingobacteriaceae;Nubsella	0	0	0	0	0	0	0	0	0	0	0	0	0	0	6	0	0	0	0	0	0
Bacteria;Bacteroidetes;Sphingobacteria;Sphingobacteriales;Sphingobacteriaceae;Other	0	0	0	16	5	0	0	0	0	0	0	0	0	0	0	0	0	0	0	0	0
Bacteria;Bacteroidetes;Sphingobacteria;Sphingobacteriales;Sphingobacteriaceae;Pedobacter	0	0	0	0	0	2	0	0	0	0	0	0	0	0	11	0	0	0	0	0	0
Bacteria;Chloroflexi;Anaerolineae;Anaerolineales;Anaerolineaceae;Other	0	0	0	0	14	0	0	0	0	0	0	0	0	0	0	0	0	0	0	0	0
Bacteria;Cyanobacteria;Cyanobacteria;Chloroplast;Bacillariophyta;Other	0	0	0	0	0	0	0	0	8	0	0	0	0	0	7	0	0	0	0	0	0
Bacteria;Cyanobacteria;Cyanobacteria;Chloroplast;Chlorophyta;Other	0	0	0	0	0	0	0	0	0	1	0	0	0	0	4	0	3	0	0	6	0
Bacteria;Cyanobacteria;Cyanobacteria;Chloroplast;Cryptomonadaceae;Other	0	0	0	8	0	0	0	0	0	0	0	0	0	0	0	0	0	0	0	0	0
Bacteria;Cyanobacteria;Cyanobacteria;Chloroplast;Other;Other	8	24	0	0	0	0	0	0	0	0	3	0	0	0	2	0	0	0	0	0	0
Bacteria;Cyanobacteria;Cyanobacteria;Chloroplast;Streptophyta;Other	38	43	2	108	10	1	14	10	30	0	11	4	0	2	29	48	14	5	1	11	11
Bacteria;Cyanobacteria;Cyanobacteria;Family XI;GpXI;Other	0	0	1	6	0	2	0	0	0	0	0	0	0	0	1	0	0	0	0	0	0
Bacteria;Deinococcus-Thermus;Deinococci;Deinococcales;Deinococcaceae;Deinococcus	0	5	0	0	9	0	0	0	0	0	0	5	0	0	0	0	0	0	0	41	0
Bacteria;Deinococcus-Thermus;Deinococci;Deinococcales;Trueperaceae;Truepera	0	0	0	0	0	0	0	0	0	0	0	0	0	0	0	0	0	0	0	84	0
Bacteria;Deinococcus-Thermus;Deinococci;Thermales;Thermaceae;Meiothermus	13	0	0	0	0	0	0	0	0	0	3	0	0	0	0	0	0	0	0	0	0
Bacteria;Deinococcus-Thermus;Deinococci;Thermales;Thermaceae;Thermus	1	0	0	0	0	0	0	0	0	0	0	0	0	0	0	0	3	0	0	3	0
Bacteria;Firmicutes;Bacilli;Bacillales;Bacillaceae;Anoxybacillus	0	0	0	403	0	0	0	0	0	0	0	0	0	9	0	0	0	0	0	0	0
Bacteria;Firmicutes;Bacilli;Bacillales;Bacillaceae;Bacillus	0	0	0	65	0	0	0	0	0	0	0	0	0	0	2	14	0	1	2	6	2
Bacteria;Firmicutes;Bacilli;Bacillales;Bacillaceae;Caldalkalibacillus	0	0	0	0	0	0	0	0	0	0	2	0	0	0	0	0	0	0	0	0	0
Bacteria;Firmicutes;Bacilli;Bacillales;Bacillaceae;Exiguobacterium	0	1	0	5	0	0	3	0	0	0	0	1	0	0	0	0	0	0	0	1729	0
Bacteria;Firmicutes;Bacilli;Bacillales;Bacillaceae;Geobacillus	0	0	0	0	0	0	0	0	0	0	0	0	0	0	0	0	0	0	0	6	0
Bacteria;Firmicutes;Bacilli;Bacillales;Other;Other	0	0	0	4	0	0	1	4	11	0	0	19	0	0	0	0	0	0	0	4	4
Bacteria;Firmicutes;Bacilli;Bacillales;Paenibacillaceae;Brevibacillus	0	0	0	0	0	0	0	0	0	0	0	0	0	0	0	0	0	0	2	0	0
Bacteria;Firmicutes;Bacilli;Bacillales;Paenibacillaceae;Cohnella	0	0	0	0	0	0	0	0	0	0	15	0	0	0	0	0	0	0	0	0	0
Bacteria;Firmicutes;Bacilli;Bacillales;Paenibacillaceae;Other	7	0	0	0	0	0	0	0	0	0	0	0	0	0	0	0	0	0	0	0	0
Bacteria;Firmicutes;Bacilli;Bacillales;Paenibacillaceae;Paenibacillus	0	0	7	0	8	0	0	0	0	0	0	0	0	0	0	0	0	0	3	0	0
Bacteria;Firmicutes;Bacilli;Bacillales;Staphylococcaceae;Gemella	577	1509	589	1137	2167	198	1522	245	895	548	536	1113	163	337	511	540	403	275	16	524	164
Bacteria;Firmicutes;Bacilli;Bacillales;Staphylococcaceae;Other	0	0	0	0	0	0	0	0	0	0	0	0	0	0	0	0	0	2	0	0	0
Bacteria;Firmicutes;Bacilli;Bacillales;Staphylococcaceae;Staphylococcus	84	81	3	291	263	8	6	24	99	9	40	43	1	12	48	107	60	23	61	55	26
Bacteria;Firmicutes;Bacilli;Lactobacillales;Aerococcaceae;Abiotrophia	0	162	419	396	267	54	335	0	0	0	23	291	30	197	119	32	128	283	0	35	0
Bacteria;Firmicutes;Bacilli;Lactobacillales;Aerococcaceae;Facklamia	0	0	0	0	0	0	0	0	0	0	0	0	0	0	0	0	1	0	2	0	0
Bacteria;Firmicutes;Bacilli;Lactobacillales;Carnobacteriaceae;Atopostipes	0	0	0	11	0	0	0	0	0	0	0	0	0	0	0	0	0	0	0	0	0
Bacteria;Firmicutes;Bacilli;Lactobacillales;Carnobacteriaceae;Dolosigranulum	13	0	3	0	0	0	6	0	0	0	0	4	9	0	0	13	2	0	0	0	0
Bacteria;Firmicutes;Bacilli;Lactobacillales;Carnobacteriaceae;Granulicatella	476	2029	938	1666	2920	478	1641	1353	964	520	1025	3833	572	649	388	979	1350	987	99	347	1262
Bacteria;Firmicutes;Bacilli;Lactobacillales;Enterococcaceae;Enterococcus	0	0	0	0	0	0	0	0	0	0	0	0	0	4	12	2	0	8	11	0	0
Bacteria;Firmicutes;Bacilli;Lactobacillales;Lactobacillaceae;Lactobacillus	26	0	0	24	20	0	1	0	0	0	20	0	0	3	81	17	18	7	18	1	14
Bacteria;Firmicutes;Bacilli;Lactobacillales;Leuconostocaceae;Leuconostoc	0	0	0	0	0	51	0	0	0	0	3	0	0	16	0	4	0	0	112	7	0
Bacteria;Firmicutes;Bacilli;Lactobacillales;Leuconostocaceae;Weissella	0	0	0	0	0	25	0	0	0	0	0	0	0	21	0	0	0	0	101	0	0
Bacteria;Firmicutes;Bacilli;Lactobacillales;Other;Other	0	0	3	3	1	0	3	1	1	0	0	6	49	3	0	23	32	45	0	0	21
Bacteria;Firmicutes;Bacilli;Lactobacillales;Streptococcaceae;Lactococcus	0	0	1	6	8	85	0	0	0	3	4	0	0	75	5	3	9	0	286	4	0
Bacteria;Firmicutes;Bacilli;Lactobacillales;Streptococcaceae;Other	0	0	0	0	0	0	0	0	0	0	0	0	1	1	0	2	0	2	3	0	0
Bacteria;Firmicutes;Bacilli;Lactobacillales;Streptococcaceae;Streptococcus	2379	10359	4773	36514	16138	10556	15753	10596	11699	4758	4881	19513	1982	6728	20536	5998	6450	6890	253	4818	3140
Bacteria;Firmicutes;Bacilli;Other;Other;Other	0	0	4	0	0	0	3	0	0	1	0	0	37	2	1	18	9	22	0	2	9
Bacteria;Firmicutes;Clostridia;Clostridiales;Clostridiaceae;Anaerobacter	0	0	0	0	0	0	0	0	0	0	0	0	0	0	0	0	0	0	0	2	0
Bacteria;Firmicutes;Clostridia;Clostridiales;Clostridiaceae;Clostridium	0	0	0	0	0	0	0	0	0	0	0	0	0	2	0	4	13	0	0	0	4
Bacteria;Firmicutes;Clostridia;Clostridiales;Clostridiaceae;Other	0	0	0	0	0	0	0	0	0	0	0	0	0	0	0	0	1	0	0	0	2
Bacteria;Firmicutes;Clostridia;Clostridiales;Eubacteriaceae;Eubacterium	129	344	140	54	290	647	18	128	388	207	153	201	34	163	272	47	134	46	11	11	62
Bacteria;Firmicutes;Clostridia;Clostridiales;Incertae Sedis XI;Anaerococcus	0	0	0	0	0	0	0	0	0	0	0	0	0	0	0	4	6	1	0	0	0
Bacteria;Firmicutes;Clostridia;Clostridiales;Incertae Sedis XI;Finegoldia	0	0	0	0	0	0	0	0	0	0	0	0	0	0	0	0	19	0	1	0	6
Bacteria;Firmicutes;Clostridia;Clostridiales;Incertae Sedis XI;Other	0	11	0	15	0	0	0	0	0	0	0	0	0	0	0	10	4	0	1	0	0
Bacteria;Firmicutes;Clostridia;Clostridiales;Incertae Sedis XI;Parvimonas	365	1148	269	54	1294	1135	337	18	512	1280	180	26	164	3	443	5	381	57	8	35	55
Bacteria;Firmicutes;Clostridia;Clostridiales;Incertae Sedis XI;Peptoniphilus	0	0	21	0	17	0	0	4	0	20	2	2	0	0	0	6	1	2	0	0	2
Bacteria;Firmicutes;Clostridia;Clostridiales;Incertae Sedis XIII;Anaerovorax	6	0	0	0	0	0	0	0	0	0	0	0	0	0	0	0	0	0	0	0	0
Bacteria;Firmicutes;Clostridia;Clostridiales;Incertae Sedis XIII;Mogibacterium	33	97	37	0	113	35	14	22	62	37	41	71	23	61	39	44	43	22	16	19	29
Bacteria;Firmicutes;Clostridia;Clostridiales;Incertae Sedis XIV;Blautia	49	15	5	50	26	0	0	0	9	5	5	0	13	34	51	2	35	3	2	24	9
Bacteria;Firmicutes;Clostridia;Clostridiales;Incertae Sedis XIV;Howardella	0	0	0	0	0	0	0	0	0	0	0	0	0	2	0	0	0	0	0	0	0
Bacteria;Firmicutes;Clostridia;Clostridiales;Lachnospiraceae;Butyrivibrio	0	0	7	0	0	0	0	0	9	15	0	0	5	86	0	0	5	0	0	0	0
Bacteria;Firmicutes;Clostridia;Clostridiales;Lachnospiraceae;Catonella	21	22	21	25	33	60	2	24	54	39	2	19	57	58	22	24	15	16	19	4	66
Bacteria;Firmicutes;Clostridia;Clostridiales;Lachnospiraceae;Coprococcus	14	0	0	0	0	0	0	0	1	0	2	0	3	11	0	0	5	0	6	0	8
Bacteria;Firmicutes;Clostridia;Clostridiales;Lachnospiraceae;Dorea	27	0	0	0	0	3	0	0	12	0	2	0	1	21	13	0	2	1	0	5	2
Bacteria;Firmicutes;Clostridia;Clostridiales;Lachnospiraceae;Johnsonella	0	0	1	0	0	33	0	0	0	0	0	0	0	0	0	1	0	0	0	0	0
Bacteria;Firmicutes;Clostridia;Clostridiales;Lachnospiraceae;Moryella	0	232	116	24	103	95	77	2	151	50	84	118	56	927	39	80	9	38	0	5	118
Bacteria;Firmicutes;Clostridia;Clostridiales;Lachnospiraceae;Oribacterium	216	949	221	91	371	417	155	174	724	255	127	590	155	607	685	69	136	44	15	49	307
Bacteria;Firmicutes;Clostridia;Clostridiales;Lachnospiraceae;Other	277	1311	219	123	330	232	242	22	418	162	97	205	98	407	61	131	124	74	23	80	85
Bacteria;Firmicutes;Clostridia;Clostridiales;Lachnospiraceae;Roseburia	105	1	7	6	0	1	0	0	0	3	3	0	10	76	36	0	79	8	4	5	8
Bacteria;Firmicutes;Clostridia;Clostridiales;Lachnospiraceae;Shuttleworthia	0	15	1	0	0	0	0	0	32	0	2	0	0	0	0	0	6	1	0	0	0
Bacteria;Firmicutes;Clostridia;Clostridiales;Other;Other	310	40	123	41	63	32	52	86	4	29	21	7	100	120	20	11	74	27	12	12	35
Bacteria;Firmicutes;Clostridia;Clostridiales;Peptococcaceae;Other	11	16	4	0	9	4	0	0	23	0	0	0	0	0	16	1	3	0	0	1	0
Bacteria;Firmicutes;Clostridia;Clostridiales;Peptostreptococcaceae;Other	8	0	0	0	39	0	0	0	0	0	6	0	0	0	0	0	0	0	0	0	0
Bacteria;Firmicutes;Clostridia;Clostridiales;Peptostreptococcaceae;Peptostreptococcus	58	343	37	0	396	179	9	41	346	6	39	142	6	175	27	34	11	21	13	16	77
Bacteria;Firmicutes;Clostridia;Clostridiales;Peptostreptococcaceae;Sporacetigenium	1	0	2	0	0	0	0	0	0	8	0	0	0	15	16	0	13	0	5	11	0
Bacteria;Firmicutes;Clostridia;Clostridiales;Ruminococcaceae;Anaerotruncus	0	0	0	0	0	0	0	0	0	2	0	0	0	0	0	0	0	0	0	0	0
Bacteria;Firmicutes;Clostridia;Clostridiales;Ruminococcaceae;Butyricicoccus	20	0	0	0	0	0	0	0	0	0	0	0	2	3	0	0	0	0	4	0	3
Bacteria;Firmicutes;Clostridia;Clostridiales;Ruminococcaceae;Faecalibacterium	853	0	16	77	0	1	0	0	19	1	5	0	377	187	80	1	177	14	11	3	22
Bacteria;Firmicutes;Clostridia;Clostridiales;Ruminococcaceae;Oscillibacter	84	0	6	8	0	1	0	0	0	0	1	0	5	40	0	0	17	15	6	1	4
Bacteria;Firmicutes;Clostridia;Clostridiales;Ruminococcaceae;Other	49	0	8	5	0	7	0	0	2	0	3	0	4	47	1	0	0	4	1	3	7
Bacteria;Firmicutes;Clostridia;Clostridiales;Ruminococcaceae;Ruminococcus	27	0	4	0	21	0	0	0	0	1	11	0	0	17	0	0	7	0	0	0	0
Bacteria;Firmicutes;Clostridia;Clostridiales;Ruminococcaceae;Subdoligranulum	89	0	4	2	7	0	0	0	2	0	0	0	6	53	0	2	29	3	3	0	9
Bacteria;Firmicutes;Clostridia;Clostridiales;Veillonellaceae;Anaeroglobus	0	0	0	0	0	0	0	0	85	12	0	0	10	0	0	0	0	0	0	0	0
Bacteria;Firmicutes;Clostridia;Clostridiales;Veillonellaceae;Centipeda	0	0	0	0	0	0	0	0	0	3	0	1	1	31	1	0	0	3	0	0	0
Bacteria;Firmicutes;Clostridia;Clostridiales;Veillonellaceae;Dialister	86	513	249	61	21	88	41	40	67	16	22	69	142	60	9	5	21	64	3	3	11
Bacteria;Firmicutes;Clostridia;Clostridiales;Veillonellaceae;Megamonas	0	0	0	0	0	0	0	0	0	0	0	0	0	3	0	1	0	0	0	0	0
Bacteria;Firmicutes;Clostridia;Clostridiales;Veillonellaceae;Megasphaera	6	1124	759	48	651	435	303	57	176	370	163	288	261	767	60	219	171	261	5	33	456
Bacteria;Firmicutes;Clostridia;Clostridiales;Veillonellaceae;Other	5	0	137	9	1	15	7	77	2	51	0	89	68	210	17	62	10	214	0	3	57
Bacteria;Firmicutes;Clostridia;Clostridiales;Veillonellaceae;Phascolarctobacterium	134	0	0	0	0	0	0	0	10	0	0	0	5	5	0	0	19	1	0	0	2
Bacteria;Firmicutes;Clostridia;Clostridiales;Veillonellaceae;Schwartzia	0	0	0	0	0	0	0	0	13	0	0	0	0	0	8	0	0	0	0	0	0
Bacteria;Firmicutes;Clostridia;Clostridiales;Veillonellaceae;Selenomonas	0	0	0	5	0	32	0	36	0	45	0	52	7	128	36	1	2	25	0	0	0
Bacteria;Firmicutes;Clostridia;Clostridiales;Veillonellaceae;Sporomusa	0	0	0	0	0	0	3	0	0	0	0	0	0	0	0	0	0	0	0	0	0
Bacteria;Firmicutes;Clostridia;Clostridiales;Veillonellaceae;Veillonella	1095	5565	3302	330	1515	5229	4591	3604	5960	3165	881	8030	1501	5955	3287	2945	1707	7839	107	634	4511
Bacteria;Firmicutes;Clostridia;Other;Other;Other	3	0	1	0	0	0	0	0	0	0	0	0	2	16	22	0	10	2	3	0	11
Bacteria;Firmicutes;Clostridia;Thermoanaerobacterales;Thermoanaerobacteraceae;Thermoanaerobacterium	0	25	0	0	0	0	0	0	0	0	0	0	0	0	0	0	0	0	0	0	0
Bacteria;Firmicutes;Erysipelotrichi;Erysipelotrichales;Erysipelotrichaceae;Bulleidia	0	0	5	0	0	285	0	3	220	0	0	16	0	0	0	0	0	0	0	0	0
Bacteria;Firmicutes;Erysipelotrichi;Erysipelotrichales;Erysipelotrichaceae;Coprobacillus	5	0	0	0	0	0	0	0	4	0	0	0	4	0	3	0	0	2	0	7	0
Bacteria;Firmicutes;Erysipelotrichi;Erysipelotrichales;Erysipelotrichaceae;Erysipelothrix	0	0	0	0	0	0	0	0	0	0	0	0	0	0	0	0	0	0	2	0	0
Bacteria;Firmicutes;Erysipelotrichi;Erysipelotrichales;Erysipelotrichaceae;Holdemania	0	0	0	0	0	0	0	0	0	0	0	0	0	2	0	0	0	0	0	0	0
Bacteria;Firmicutes;Erysipelotrichi;Erysipelotrichales;Erysipelotrichaceae;Other	0	24	0	13	0	0	0	0	0	0	0	6	4	0	0	0	0	0	0	0	0
Bacteria;Firmicutes;Erysipelotrichi;Erysipelotrichales;Erysipelotrichaceae;Sharpea	4	0	0	0	0	0	0	0	0	0	0	0	0	0	0	0	0	0	0	0	0
Bacteria;Firmicutes;Erysipelotrichi;Erysipelotrichales;Erysipelotrichaceae;Solobacterium	54	432	565	261	646	272	270	311	148	267	141	830	95	640	424	178	164	133	9	93	321
Bacteria;Firmicutes;Erysipelotrichi;Erysipelotrichales;Erysipelotrichaceae;Turicibacter	0	0	0	0	0	0	0	0	0	0	0	0	0	0	0	5	0	0	0	0	0
Bacteria;Firmicutes;Other;Other;Other;Other	41	1	9	13	3	2	1	37	8	2	0	6	69	10	5	9	15	90	0	0	27
Bacteria;Fusobacteria;Fusobacteria;Fusobacteriales;Fusobacteriaceae;Fusobacterium	34	262	202	93	45	1329	127	502	248	3627	2	468	1207	1396	558	80	57	158	0	80	33
Bacteria;Fusobacteria;Fusobacteria;Fusobacteriales;Fusobacteriaceae;Other	8	0	0	0	11	1	0	1	0	0	0	1	10	3	0	8	0	1	0	0	13
Bacteria;Fusobacteria;Fusobacteria;Fusobacteriales;Leptotrichiaceae;Leptotrichia	121	33	132	6	40	133	66	78	126	23	85	210	100	1749	104	800	96	381	0	32	245
Bacteria;Fusobacteria;Fusobacteria;Fusobacteriales;Leptotrichiaceae;Other	8	0	0	0	11	0	0	0	0	0	0	11	6	18	6	8	0	45	0	2	6
Bacteria;Fusobacteria;Fusobacteria;Fusobacteriales;Leptotrichiaceae;Sneathia	0	0	3	0	0	0	0	0	0	0	0	0	0	0	0	0	0	9	0	0	0
Bacteria;Fusobacteria;Fusobacteria;Fusobacteriales;Leptotrichiaceae;Streptobacillus	0	6	109	0	15	0	0	8	53	0	28	13	5	0	0	39	14	39	0	40	4
Bacteria;Fusobacteria;Fusobacteria;Fusobacteriales;Other;Other	0	0	0	0	0	0	0	0	0	0	0	0	2	0	0	2	0	2	0	0	2
Bacteria;Lentisphaerae;Lentisphaeria;Victivallales;Victivallaceae;Victivallis	3	0	2	5	0	0	0	0	0	0	0	0	0	0	2	0	0	0	0	0	0
Bacteria;OD1;OD1_genera_incertae_sedis;Other;Other;Other	75	47	4	88	2	6	0	0	38	6	5	4	0	0	47	4	15	8	9	2	16
Bacteria;OP11;OP11_genera_incertae_sedis;Other;Other;Other	0	0	0	12	0	0	0	0	0	0	0	0	0	0	0	0	0	0	0	0	0
Bacteria;Planctomycetes;Planctomycetacia;Planctomycetales;Planctomycetaceae;Gemmata	5	0	0	0	0	0	0	0	0	0	0	0	0	0	0	0	5	0	0	0	0
Bacteria;Planctomycetes;Planctomycetacia;Planctomycetales;Planctomycetaceae;Other	5	0	0	0	0	0	0	0	0	2	0	0	0	0	0	0	0	0	0	0	0
Bacteria;Planctomycetes;Planctomycetacia;Planctomycetales;Planctomycetaceae;Planctomyces	0	0	0	0	0	0	0	0	0	0	0	0	0	0	0	0	2	0	0	0	0
Bacteria;Planctomycetes;Planctomycetacia;Planctomycetales;Planctomycetaceae;Schlesneria	0	0	0	0	0	0	2	0	0	0	0	0	0	0	4	0	0	0	0	0	0
Bacteria;Planctomycetes;Planctomycetacia;Planctomycetales;Planctomycetaceae;Singulisphaera	0	0	0	0	0	0	0	0	0	0	0	0	0	0	0	0	0	0	8	4	0
Bacteria;Planctomycetes;Planctomycetacia;Planctomycetales;Planctomycetaceae;Zavarzinella	0	0	0	14	0	0	0	0	0	0	0	0	0	0	0	0	0	0	0	0	0
Bacteria;Proteobacteria;Alphaproteobacteria;Alphaproteobacteria_incertae_sedis;Geminicoccus;Other	0	0	0	0	0	0	0	0	0	0	0	0	0	0	0	2	0	0	0	0	0
Bacteria;Proteobacteria;Alphaproteobacteria;Caulobacterales;Caulobacteraceae;Brevundimonas	0	6	2	0	0	0	1	0	7	0	2	1	0	0	4	1	0	0	0	3	0
Bacteria;Proteobacteria;Alphaproteobacteria;Caulobacterales;Caulobacteraceae;Phenylobacterium	3	0	0	0	0	0	0	0	0	2	0	0	0	0	3	0	1	0	0	0	0
Bacteria;Proteobacteria;Alphaproteobacteria;Other;Other;Other	46	2	1	5	0	2	4	0	3	0	0	1	0	0	5	0	6	3	5	0	3
Bacteria;Proteobacteria;Alphaproteobacteria;Rhizobiales;Beijerinckiaceae;Other	1	0	0	0	0	0	0	0	0	0	0	0	0	0	0	0	0	0	0	1	0
Bacteria;Proteobacteria;Alphaproteobacteria;Rhizobiales;Bradyrhizobiaceae;Bosea	0	0	0	0	0	0	1	8	0	0	0	0	0	0	0	0	0	0	0	7	0
Bacteria;Proteobacteria;Alphaproteobacteria;Rhizobiales;Bradyrhizobiaceae;Bradyrhizobium	3	4	0	3	0	1	3	2	2	0	0	1	0	7	0	7	6	4	5	2	5
Bacteria;Proteobacteria;Alphaproteobacteria;Rhizobiales;Bradyrhizobiaceae;Other	3	0	0	0	0	0	0	0	0	0	0	0	0	0	0	0	0	0	0	0	0
Bacteria;Proteobacteria;Alphaproteobacteria;Rhizobiales;Hyphomicrobiaceae;Hyphomicrobium	0	0	0	0	2	0	0	0	0	0	0	0	0	0	0	0	0	0	1	0	0
Bacteria;Proteobacteria;Alphaproteobacteria;Rhizobiales;Hyphomicrobiaceae;Other	0	0	0	3	0	0	0	0	0	0	0	0	0	0	0	2	0	0	0	0	0
Bacteria;Proteobacteria;Alphaproteobacteria;Rhizobiales;Other;Other	0	0	0	0	24	1	0	0	0	0	2	0	0	0	0	0	0	0	12	10	0
Bacteria;Proteobacteria;Alphaproteobacteria;Rhizobiales;Phyllobacteriaceae;Other	0	0	0	0	4	0	0	0	6	0	0	0	0	0	0	0	1	0	0	0	0
Bacteria;Proteobacteria;Alphaproteobacteria;Rhodobacterales;Rhodobacteraceae;Other	0	0	0	0	0	0	0	5	0	0	0	0	0	0	0	0	0	0	0	4	0
Bacteria;Proteobacteria;Alphaproteobacteria;Rhodobacterales;Rhodobacteraceae;Paracoccus	4	9	0	0	2	0	10	5	5	0	0	0	0	0	4	1	0	0	0	11	0
Bacteria;Proteobacteria;Alphaproteobacteria;Rhodospirillales;Acetobacteraceae;Acidisoma	0	0	0	0	2	0	0	0	0	0	0	0	0	0	0	0	0	0	0	0	0
Bacteria;Proteobacteria;Alphaproteobacteria;Rhodospirillales;Acetobacteraceae;Other	0	0	0	0	0	3	4	6	0	0	5	0	0	0	16	0	10	0	0	7	0
Bacteria;Proteobacteria;Alphaproteobacteria;Rhodospirillales;Acetobacteraceae;Roseomonas	0	3	0	0	0	0	0	0	0	0	0	0	0	0	0	0	0	0	0	0	0
Bacteria;Proteobacteria;Alphaproteobacteria;Rhodospirillales;Rhodospirillaceae;Azospirillum	0	0	0	0	0	0	0	0	0	0	0	0	0	0	0	6	0	0	0	0	0
Bacteria;Proteobacteria;Alphaproteobacteria;Sphingomonadales;Erythrobacteraceae;Erythromicrobium	0	0	1	0	0	0	0	0	1	0	0	0	0	0	0	0	0	0	0	0	0
Bacteria;Proteobacteria;Alphaproteobacteria;Sphingomonadales;Sphingomonadaceae;Novosphingobium	0	0	0	0	7	0	0	3	4	0	0	0	0	0	0	4	8	3	0	0	0
Bacteria;Proteobacteria;Alphaproteobacteria;Sphingomonadales;Sphingomonadaceae;Other	0	0	0	0	3	0	0	0	0	0	3	0	0	0	0	0	0	0	2	3	0
Bacteria;Proteobacteria;Alphaproteobacteria;Sphingomonadales;Sphingomonadaceae;Sphingomonas	9	6	0	19	0	2	0	4	9	0	3	0	0	0	7	3	5	0	1	3	0
Bacteria;Proteobacteria;Alphaproteobacteria;Sphingomonadales;Sphingomonadaceae;Sphingopyxis	0	0	0	3	0	0	0	0	0	0	0	0	0	0	0	0	0	0	0	0	0
Bacteria;Proteobacteria;Betaproteobacteria;Burkholderiales;Alcaligenaceae;Achromobacter	0	0	0	0	0	0	0	0	0	0	0	0	0	0	0	0	0	0	2	0	0
Bacteria;Proteobacteria;Betaproteobacteria;Burkholderiales;Alcaligenaceae;Alcaligenes	0	0	0	0	2	0	0	0	0	0	0	0	0	0	0	0	0	0	0	0	0
Bacteria;Proteobacteria;Betaproteobacteria;Burkholderiales;Alcaligenaceae;Bordetella	0	0	0	0	0	0	0	0	0	0	0	0	0	0	0	0	0	0	7	0	0
Bacteria;Proteobacteria;Betaproteobacteria;Burkholderiales;Alcaligenaceae;Oligella	0	0	0	0	0	0	0	0	0	0	0	0	0	0	0	4	0	0	0	0	0
Bacteria;Proteobacteria;Betaproteobacteria;Burkholderiales;Alcaligenaceae;Parasutterella	9	0	0	0	0	0	0	0	0	0	0	0	2	8	0	0	30	0	0	0	0
Bacteria;Proteobacteria;Betaproteobacteria;Burkholderiales;Alcaligenaceae;Sutterella	54	0	4	0	0	0	0	0	5	2	0	0	28	12	5	0	0	3	0	0	0
Bacteria;Proteobacteria;Betaproteobacteria;Burkholderiales;Burkholderiaceae;Burkholderia	0	0	0	0	0	0	0	0	0	0	0	1	0	0	0	5	0	0	0	0	0
Bacteria;Proteobacteria;Betaproteobacteria;Burkholderiales;Burkholderiaceae;Cupriavidus	38	0	0	8	0	0	3	0	11	0	1	2	0	0	0	0	0	0	0	0	0
Bacteria;Proteobacteria;Betaproteobacteria;Burkholderiales;Burkholderiaceae;Other	0	0	0	1	0	1	0	0	1	0	0	0	0	0	0	0	1	0	0	0	2
Bacteria;Proteobacteria;Betaproteobacteria;Burkholderiales;Burkholderiaceae;Polynucleobacter	0	0	0	0	0	0	0	0	0	0	0	0	0	0	0	0	1	0	1	0	2
Bacteria;Proteobacteria;Betaproteobacteria;Burkholderiales;Burkholderiaceae;Ralstonia	3217	2014	237	1820	1853	456	427	639	1404	438	446	705	2	714	1260	245	279	87	196	354	184
Bacteria;Proteobacteria;Betaproteobacteria;Burkholderiales;Burkholderiales_incertae_sedis;Aquabacterium	0	0	0	5	0	0	0	0	0	0	0	0	0	0	0	0	0	0	0	0	0
Bacteria;Proteobacteria;Betaproteobacteria;Burkholderiales;Burkholderiales_incertae_sedis;Methylibium	0	0	0	0	23	0	0	0	0	0	0	0	0	0	0	0	0	0	0	0	0
Bacteria;Proteobacteria;Betaproteobacteria;Burkholderiales;Burkholderiales_incertae_sedis;Other	0	0	0	0	0	0	0	0	0	0	3	0	0	0	0	0	0	0	0	0	0
Bacteria;Proteobacteria;Betaproteobacteria;Burkholderiales;Burkholderiales_incertae_sedis;Tepidimonas	0	4	0	176	2	0	0	0	0	0	21	0	0	0	0	2	0	0	0	0	0
Bacteria;Proteobacteria;Betaproteobacteria;Burkholderiales;Comamonadaceae;Acidovorax	263	152	54	275	310	34	80	114	88	44	44	69	1	88	207	25	55	14	50	72	28
Bacteria;Proteobacteria;Betaproteobacteria;Burkholderiales;Comamonadaceae;Comamonas	6	0	0	0	0	2	0	3	8	0	0	0	0	3	0	0	0	0	6	0	0
Bacteria;Proteobacteria;Betaproteobacteria;Burkholderiales;Comamonadaceae;Curvibacter	16	0	3	57	0	6	0	6	31	0	2	18	0	8	0	0	14	3	9	19	9
Bacteria;Proteobacteria;Betaproteobacteria;Burkholderiales;Comamonadaceae;Delftia	66	106	22	97	68	55	28	5	84	31	31	27	1	20	87	1	0	2	2	9	0
Bacteria;Proteobacteria;Betaproteobacteria;Burkholderiales;Comamonadaceae;Hydrogenophaga	0	0	0	0	0	0	0	0	0	0	0	4	0	0	0	0	0	0	2	0	0
Bacteria;Proteobacteria;Betaproteobacteria;Burkholderiales;Comamonadaceae;Other	22	4	0	0	0	0	0	0	0	0	0	0	4	0	0	1	2	3	0	228	1
Bacteria;Proteobacteria;Betaproteobacteria;Burkholderiales;Comamonadaceae;Ottowia	4	0	0	0	0	0	8	0	0	0	0	0	0	0	0	0	0	40	0	0	0
Bacteria;Proteobacteria;Betaproteobacteria;Burkholderiales;Comamonadaceae;Pelomonas	26	16	3	0	12	0	3	0	17	0	0	0	0	12	37	8	23	4	13	0	13
Bacteria;Proteobacteria;Betaproteobacteria;Burkholderiales;Comamonadaceae;Polaromonas	0	26	0	0	17	0	0	0	0	0	2	0	0	0	0	0	0	0	0	2	0
Bacteria;Proteobacteria;Betaproteobacteria;Burkholderiales;Comamonadaceae;Rhodoferax	0	0	0	19	0	0	0	0	0	1	0	0	0	0	8	0	0	0	0	0	0
Bacteria;Proteobacteria;Betaproteobacteria;Burkholderiales;Comamonadaceae;Schlegelella	0	0	0	0	0	0	0	0	0	0	0	0	2	0	0	0	0	0	0	0	0
Bacteria;Proteobacteria;Betaproteobacteria;Burkholderiales;Comamonadaceae;Tepidicella	0	0	0	0	0	0	0	0	0	0	2	0	0	0	0	0	0	0	0	0	0
Bacteria;Proteobacteria;Betaproteobacteria;Burkholderiales;Comamonadaceae;Variovorax	0	0	1	12	0	3	0	2	10	0	0	6	0	3	0	0	0	1	2	0	3
Bacteria;Proteobacteria;Betaproteobacteria;Burkholderiales;Other;Other	0	0	14	29	5	11	77	0	26	7	0	59	37	70	39	4	6	52	0	9	0
Bacteria;Proteobacteria;Betaproteobacteria;Burkholderiales;Oxalobacteraceae;Duganella	6	0	0	0	0	0	0	0	0	0	0	0	0	0	0	0	0	0	0	0	0
Bacteria;Proteobacteria;Betaproteobacteria;Burkholderiales;Oxalobacteraceae;Herbaspirillum	0	0	0	0	0	0	0	0	0	0	0	0	0	0	0	0	0	0	0	3	0
Bacteria;Proteobacteria;Betaproteobacteria;Burkholderiales;Oxalobacteraceae;Janthinobacterium	0	0	0	0	0	0	0	0	0	0	5	7	0	0	0	1	0	0	0	4	0
Bacteria;Proteobacteria;Betaproteobacteria;Burkholderiales;Oxalobacteraceae;Massilia	0	0	0	0	0	0	0	0	0	0	0	0	0	0	0	5	0	0	0	0	0
Bacteria;Proteobacteria;Betaproteobacteria;Burkholderiales;Oxalobacteraceae;Other	13	11	1	31	10	0	0	17	0	0	10	5	0	10	10	0	5	0	4	1	0
Bacteria;Proteobacteria;Betaproteobacteria;Burkholderiales;Oxalobacteraceae;Undibacterium	0	25	0	0	14	0	0	0	0	0	0	0	0	0	0	0	0	0	0	0	0
Bacteria;Proteobacteria;Betaproteobacteria;Hydrogenophilales;Hydrogenophilaceae;Petrobacter	0	0	0	0	0	3	0	0	0	0	0	0	0	0	5	0	0	0	0	0	0
Bacteria;Proteobacteria;Betaproteobacteria;Methylophilales;Methylophilaceae;Methylotenera	0	0	0	14	0	0	0	0	5	0	0	0	0	0	0	0	0	0	2	0	0
Bacteria;Proteobacteria;Betaproteobacteria;Methylophilales;Methylophilaceae;Other	0	0	0	0	0	0	0	0	0	0	0	0	0	0	0	0	3	0	0	0	0
Bacteria;Proteobacteria;Betaproteobacteria;Neisseriales;Neisseriaceae;Conchiformibius	0	0	0	10	0	0	0	0	0	0	0	0	0	0	0	0	2	0	0	0	0
Bacteria;Proteobacteria;Betaproteobacteria;Neisseriales;Neisseriaceae;Kingella	24	0	34	0	0	167	78	0	42	20	6	0	18	79	109	3	25	24	0	6	1
Bacteria;Proteobacteria;Betaproteobacteria;Neisseriales;Neisseriaceae;Microvirgula	0	0	0	0	0	2	0	0	0	0	0	0	0	0	0	0	0	0	20	0	0
Bacteria;Proteobacteria;Betaproteobacteria;Neisseriales;Neisseriaceae;Neisseria	408	144	453	118	152	6612	525	1834	4881	235	13	293	620	1282	2757	1290	204	1726	5	151	34
Bacteria;Proteobacteria;Betaproteobacteria;Neisseriales;Neisseriaceae;Other	15	0	5	21	0	24	40	0	218	4	2	3	69	147	20	75	33	76	4	29	2
Bacteria;Proteobacteria;Betaproteobacteria;Neisseriales;Neisseriaceae;Simonsiella	0	0	0	0	0	0	0	0	40	0	0	0	0	0	0	3	4	0	0	0	0
Bacteria;Proteobacteria;Betaproteobacteria;Neisseriales;Neisseriaceae;Uruburuella	0	0	0	0	0	0	0	0	0	0	0	0	0	0	0	0	0	0	3	0	0
Bacteria;Proteobacteria;Betaproteobacteria;Neisseriales;Neisseriaceae;Vogesella	0	0	0	0	0	2	0	0	0	0	0	0	0	3	0	0	0	0	0	0	0
Bacteria;Proteobacteria;Betaproteobacteria;Other;Other;Other	0	30	0	0	0	0	0	9	7	3	3	0	10	2	12	6	32	8	8	3	1
Bacteria;Proteobacteria;Deltaproteobacteria;Bdellovibrionales;Bacteriovoracaceae;Bacteriovorax	0	0	0	0	0	0	0	0	14	0	0	0	0	0	0	0	1	0	0	0	3
Bacteria;Proteobacteria;Deltaproteobacteria;Bdellovibrionales;Bdellovibrionaceae;Bdellovibrio	2	0	0	0	0	0	0	0	9	2	0	0	0	0	0	0	2	0	0	0	2
Bacteria;Proteobacteria;Deltaproteobacteria;Bdellovibrionales;Other;Other	0	0	0	17	0	0	0	0	0	0	0	0	0	0	0	0	10	0	0	0	1
Bacteria;Proteobacteria;Deltaproteobacteria;Desulfovibrionales;Desulfohalobiaceae;Other	0	0	0	0	0	0	0	0	0	0	0	0	0	0	0	0	2	3	0	0	0
Bacteria;Proteobacteria;Deltaproteobacteria;Desulfovibrionales;Desulfovibrionaceae;Other	0	0	0	12	0	0	0	0	0	0	0	0	0	0	0	1	1	0	0	0	0
Bacteria;Proteobacteria;Deltaproteobacteria;Myxococcales;Cystobacteraceae;Other	0	0	0	0	0	0	0	0	0	0	0	0	0	0	0	3	0	0	0	6	0
Bacteria;Proteobacteria;Deltaproteobacteria;Other;Other;Other	11	0	0	3	0	0	0	0	5	0	0	0	0	0	0	0	0	2	0	0	0
Bacteria;Proteobacteria;Epsilonproteobacteria;Campylobacterales;Campylobacteraceae;Arcobacter	0	0	0	0	0	0	0	0	0	0	0	0	0	2	0	3	0	0	3	0	0
Bacteria;Proteobacteria;Epsilonproteobacteria;Campylobacterales;Campylobacteraceae;Campylobacter	22	0	0	0	0	313	189	16	242	289	0	59	51	231	74	48	6	39	1	2	4
Bacteria;Proteobacteria;Epsilonproteobacteria;Campylobacterales;Campylobacteraceae;Sulfurospirillum	0	0	0	0	0	0	0	0	0	0	0	0	0	0	0	0	0	0	0	2	0
Bacteria;Proteobacteria;Epsilonproteobacteria;Campylobacterales;Helicobacteraceae;Helicobacter	0	0	0	0	0	0	0	0	0	0	0	0	0	0	0	0	0	30	0	0	213
Bacteria;Proteobacteria;Gammaproteobacteria;Aeromonadales;Aeromonadaceae;Aeromonas	0	0	0	0	0	5	0	0	0	0	0	0	2	9	0	0	0	0	22	0	0
Bacteria;Proteobacteria;Gammaproteobacteria;Alteromonadales;Alteromonadaceae;Alishewanella	72	0	5	68	0	0	0	0	0	7	0	0	0	0	35	0	33	6	7	0	6
Bacteria;Proteobacteria;Gammaproteobacteria;Alteromonadales;Alteromonadaceae;Haliea	10	0	0	0	0	0	0	0	0	0	0	0	0	0	0	0	0	0	0	0	0
Bacteria;Proteobacteria;Gammaproteobacteria;Cardiobacteriales;Cardiobacteriaceae;Cardiobacterium	69	0	0	28	0	16	6	0	31	0	0	0	2	18	12	0	0	9	0	0	0
Bacteria;Proteobacteria;Gammaproteobacteria;Enterobacteriales;Enterobacteriaceae;Escherichia/Shigella	150	0	1	10	0	0	43	1	0	0	20	0	2	5	33	2	2	0	0	0	3
Bacteria;Proteobacteria;Gammaproteobacteria;Enterobacteriales;Enterobacteriaceae;Klebsiella	0	0	0	8	0	3	1	0	0	0	0	0	0	0	0	0	0	0	1	0	2
Bacteria;Proteobacteria;Gammaproteobacteria;Enterobacteriales;Enterobacteriaceae;Other	0	0	0	0	0	65	1	0	0	0	0	0	0	39	10	0	0	0	205	1	2
Bacteria;Proteobacteria;Gammaproteobacteria;Enterobacteriales;Enterobacteriaceae;Serratia	0	0	0	4	0	0	0	0	0	0	0	0	0	0	4	0	0	0	0	3	0
Bacteria;Proteobacteria;Gammaproteobacteria;Legionellales;Coxiellaceae;Aquicella	0	0	0	0	5	0	0	0	0	0	0	0	0	0	0	0	0	0	0	0	0
Bacteria;Proteobacteria;Gammaproteobacteria;Legionellales;Legionellaceae;Legionella	57	19	0	0	0	0	0	0	0	0	0	0	0	0	3	2	0	0	0	0	0
Bacteria;Proteobacteria;Gammaproteobacteria;Legionellales;Legionellaceae;Other	4	0	0	0	0	8	0	0	0	0	0	0	0	0	3	0	0	0	2	0	0
Bacteria;Proteobacteria;Gammaproteobacteria;Other;Other;Other	0	0	0	19	0	6	3	0	0	0	0	0	3	0	0	0	1	2	0	0	2
Bacteria;Proteobacteria;Gammaproteobacteria;Pasteurellales;Pasteurellaceae;Aggregatibacter	0	77	9	326	29	32	78	31	183	129	0	6	33	440	160	16	64	330	0	0	4
Bacteria;Proteobacteria;Gammaproteobacteria;Pasteurellales;Pasteurellaceae;Haemophilus	81	26	109	96	150	15337	1907	1407	4677	2327	11	1226	490	573	1785	638	91	882	0	147	35
Bacteria;Proteobacteria;Gammaproteobacteria;Pasteurellales;Pasteurellaceae;Nicoletella	0	0	0	0	0	0	0	0	0	0	0	0	0	0	0	2	0	2	0	0	0
Bacteria;Proteobacteria;Gammaproteobacteria;Pasteurellales;Pasteurellaceae;Other	0	2	6	177	12	581	334	58	87	52	0	105	172	95	223	34	17	195	0	3	6
Bacteria;Proteobacteria;Gammaproteobacteria;Pasteurellales;Pasteurellaceae;Phocoenobacter	0	0	0	0	0	0	0	0	0	0	0	0	7	0	0	1	0	0	0	0	0
Bacteria;Proteobacteria;Gammaproteobacteria;Pseudomonadales;Moraxellaceae;Acinetobacter	62	156	22	54	152	37	36	32	49	27	45	44	2	11	163	12	0	0	59	1528	0
Bacteria;Proteobacteria;Gammaproteobacteria;Pseudomonadales;Moraxellaceae;Alkanindiges	0	0	0	0	0	0	0	0	0	0	0	0	0	0	0	0	2	0	0	0	0
Bacteria;Proteobacteria;Gammaproteobacteria;Pseudomonadales;Moraxellaceae;Enhydrobacter	24	0	0	0	23	19	0	0	0	1	1	1	0	2	23	5	8	0	8	19759	0
Bacteria;Proteobacteria;Gammaproteobacteria;Pseudomonadales;Moraxellaceae;Moraxella	16	25	0	27	0	0	6	0	0	11	4	0	20	0	0	0	0	0	0	1	0
Bacteria;Proteobacteria;Gammaproteobacteria;Pseudomonadales;Moraxellaceae;Other	0	0	0	0	0	0	0	0	0	0	0	0	10	0	0	0	0	0	0	11	0
Bacteria;Proteobacteria;Gammaproteobacteria;Pseudomonadales;Moraxellaceae;Psychrobacter	2	0	0	0	0	0	11	0	0	9	0	7	0	0	0	4	0	0	0	7	0
Bacteria;Proteobacteria;Gammaproteobacteria;Pseudomonadales;Other;Other	0	0	0	0	6	0	0	0	0	0	1	0	0	0	0	0	0	0	0	0	0
Bacteria;Proteobacteria;Gammaproteobacteria;Pseudomonadales;Pseudomonadaceae;Pseudomonas	34	1	0	26	28	0	4	0	23	0	16	6	0	0	60	0	2	1	12	11	4
Bacteria;Proteobacteria;Gammaproteobacteria;Xanthomonadales;Xanthomonadaceae;Luteimonas	0	0	0	0	0	0	0	0	0	0	0	0	0	0	0	0	0	0	0	95	0
Bacteria;Proteobacteria;Gammaproteobacteria;Xanthomonadales;Xanthomonadaceae;Other	0	0	0	0	0	0	0	0	0	0	0	0	0	0	0	0	0	0	0	55	0
Bacteria;Proteobacteria;Gammaproteobacteria;Xanthomonadales;Xanthomonadaceae;Pseudoxanthomonas	0	0	0	4	0	0	0	0	0	0	0	0	0	0	23	0	0	0	0	159	0
Bacteria;Proteobacteria;Gammaproteobacteria;Xanthomonadales;Xanthomonadaceae;Silanimonas	0	0	0	11	0	0	0	0	0	0	0	0	0	0	0	0	0	0	0	0	0
Bacteria;Proteobacteria;Gammaproteobacteria;Xanthomonadales;Xanthomonadaceae;Stenotrophomonas	0	49	0	40	46	1	7	46	34	6	0	12	0	12	34	0	0	0	0	1	0
Bacteria;Proteobacteria;Other;Other;Other;Other	28	9	0	25	0	2	0	6	0	0	0	4	8	1	2	16	7	16	2	4	2
Bacteria;SR1;SR1_genera_incertae_sedis;Other;Other;Other	33	0	8	0	0	11	10	0	0	2	0	0	8	0	14	6	9	30	0	5	0
Bacteria;Spirochaetes;Spirochaetes;Spirochaetales;Leptospiraceae;Turneriella	23	0	0	0	0	0	0	0	0	0	0	0	0	0	0	0	0	0	0	0	0
Bacteria;Spirochaetes;Spirochaetes;Spirochaetales;Spirochaetaceae;Treponema	6	0	142	0	0	0	20	2	0	59	0	0	67	0	50	4	9	46	0	3	10
Bacteria;TM7;TM7_genera_incertae_sedis;Other;Other;Other	1052	1983	990	367	4414	603	1175	1297	786	333	1369	1123	439	780	257	476	995	828	19	503	337
Bacteria;Tenericutes;Mollicutes;Mycoplasmatales;Mycoplasmataceae;Mycoplasma	0	0	0	0	0	0	0	7	5	0	0	0	2	0	13	0	0	3	0	0	0
Bacteria;Thermotogae;Thermotogae;Thermotogales;Thermotogaceae;Fervidobacterium	0	0	0	10	0	0	0	0	0	0	0	0	0	0	0	0	0	0	0	0	0
Bacteria;Verrucomicrobia;Opitutae;Opitutales;Opitutaceae;Opitutus	0	0	0	0	0	0	0	0	0	0	0	0	0	0	0	18	0	0	0	11	0
Bacteria;Verrucomicrobia;Verrucomicrobiae;Verrucomicrobiales;Verrucomicrobiaceae;Akkermansia	4	0	0	0	0	0	0	0	0	0	0	0	0	0	0	0	0	0	0	1	0
Bacteria;Verrucomicrobia;Verrucomicrobiae;Verrucomicrobiales;Verrucomicrobiaceae;Haloferula	0	0	0	0	0	0	0	0	0	0	0	0	0	0	0	0	2	0	0	0	0
Bacteria;Verrucomicrobia;Verrucomicrobiae;Verrucomicrobiales;Verrucomicrobiaceae;Other	8	0	8	0	0	0	0	0	0	5	0	0	0	0	0	0	0	0	0	0	0
Bacteria;Verrucomicrobia;Verrucomicrobiae;Verrucomicrobiales;Verrucomicrobiaceae;Prosthecobacter	0	0	0	0	0	0	0	0	0	0	0	0	0	0	0	0	0	0	0	0	2
Bacteria;Other;Other;Other;Other;Other	955	105	813	389	165	42	332	454	149	727	167	62	688	349	326	2085	6654	3503	6416	80	5172
