# Supplementary material for: Low-complexity microbiota in the duodenum of children with newly diagnosed ulcerative colitis
Source: PLoS One. 2017 Oct 19;12(10):e0186178. doi: 10.1371/journal.pone.0186178 (PMC5648149; doi:10.1371/journal.pone.0186178)
Supplement: S2 Table — (XLSX) [file pone.0186178.s002.xlsx]

## Sheet: Nr of reads at Phylum level
Table 2. Number of reads per phylum.
Phylum	Total reads	Total reads (%)	Crohn's disease 1	Crohn's disease 2	Crohn's disease 3	Crohn's disease 4	Crohn's disease 5	Ulcerative colitis 1	Ulcerative colitis 2	Ulcerative colitis 3	Ulcerative colitis 4	Ulcerative colitis 5	Ulcerative colitis 6	Ulcerative colitis 7	Ulcerative colitis 8	Control 1	Control 2	Control 3	Control 4	Control 5	Control 6	Control 7	Control 8
Firmicutes	373386	0.538947	7747	26369	13036	41840	27741	20695	25396	16909	23130	11890	8542	35591	6132	18999	27396	11653	11930	17576	1259	8597	10958
Proteobacteria	110545	0.159561	4900	2926	987	3681	2963	23812	3918	4259	12269	3647	704	2672	1596	3906	7242	2491	1005	3570	684	22736	577
Actinobacteria	69596	0.100455	3149	8755	2086	2590	4263	1836	6897	1730	4517	1189	2661	4109	631	4390	1680	3318	1099	2569	207	9271	2649
Bacteroidetes	41536	0.0599533	1743	185	720	615	702	1374	3183	826	321	7010	277	281	4826	5928	3475	2491	1453	5169	77	151	729
TM7	20126	0.02905	1052	1983	990	367	4414	603	1175	1297	786	333	1369	1123	439	780	257	476	995	828	19	503	337
Fusobacteria	15639	0.0225734	171	301	446	99	122	1463	193	589	427	3650	115	703	1330	3166	668	937	167	635	0	154	303
Cyanobacteria	476	0.000687061	46	67	3	122	10	3	14	10	38	1	14	4	0	2	43	48	17	5	1	17	11
Spirochaetes	441	0.000636542	29	0	142	0	0	0	20	2	0	59	0	0	67	0	50	4	9	46	0	3	10
OD1	376	0.00054272	75	47	4	88	2	6	0	0	38	6	5	4	0	0	47	4	15	8	9	2	16
Deinococcus-Thermus	167	0.000241049	14	5	0	0	9	0	0	0	0	0	3	5	0	0	0	0	3	0	0	128	0
SR1	136	0.000196303	33	0	8	0	0	11	10	0	0	2	0	0	8	0	14	6	9	30	0	5	0
Acidobacteria	67	9.67082e-05	22	0	0	8	28	0	0	0	0	0	0	0	0	0	0	0	0	0	0	9	0
Verrucomicrobia	59	8.51609e-05	12	0	8	0	0	0	0	0	0	5	0	0	0	0	0	18	2	0	0	12	2
Planctomycetes	51	7.36137e-05	10	0	0	14	0	0	2	0	0	2	0	0	0	0	4	0	7	0	8	4	0
Tenericutes	30	4.33022e-05	0	0	0	0	0	0	0	7	5	0	0	0	2	0	13	0	0	3	0	0	0
Chloroflexi	14	2.02077e-05	0	0	0	0	14	0	0	0	0	0	0	0	0	0	0	0	0	0	0	0	0
Lentisphaerae	12	1.73209e-05	3	0	2	5	0	0	0	0	0	0	0	0	0	0	2	0	0	0	0	0	0
OP11	12	1.73209e-05	0	0	0	12	0	0	0	0	0	0	0	0	0	0	0	0	0	0	0	0	0
Thermotogae	10	1.44341e-05	0	0	0	10	0	0	0	0	0	0	0	0	0	0	0	0	0	0	0	0	0
Bacteria;Other	29633	0.0427724	955	105	813	389	165	42	332	454	149	727	167	62	688	349	326	2085	6654	3503	6416	80	5172
Unclassified reads	30494	0.0440152	699	103	367	104	82	26	458	495	45	390	136	70	342	268	148	4600	5307	3425	9472	84	3873
Total	692806	1	20660	40846	19612	49944	40515	49871	41598	26578	41725	28911	13993	44624	16061	37788	41365	28131	28672	37367	18152	41756	24637
